# Supplementary material for: Targeting the Phosphatidylserine-Immune Checkpoint with a Small-Molecule Maytansinoid Conjugate
Source: J Med Chem. 2022 Sep 26;65(19):12802–24. doi: 10.1021/acs.jmedchem.2c00631 (PMC9574934; doi:10.1021/acs.jmedchem.2c00631)
Supplement: Supplementary file 2 — jm2c00631_si_002.csv [file jm2c00631_si_002.csv]

Compound	Molecular Formula Strings	MIA PaCa2 IC50 (nM)	HCC1806 IC50 (nM)	Detroit 551 IC50 (nM)
14	SCCC(N([C@@H](C)C(O[C@@H](CC(N(C)C1=CC(C/C(C)=C/C=C/[C@@H](OC)[C@]2(O)N3)=CC(OC)=C1Cl)=O)[C@@]4(C)[C@](O4)([H])[C@H](C)[C@@](C2)([H])OC3=O)=O)C)=O	74±27	8±3	>20000
16	O=C(N([C@@H](C)C(O[C@@H](CC(N(C)C1=CC(C/C(C)=C/C=C/[C@@H](OC)[C@]2(O)N3)=CC(OC)=C1Cl)=O)[C@@]4(C)[C@](O4)([H])[C@H](C)[C@@](C2)([H])OC3=O)=O)C)CCC(C)(C)S	30±3	4±0	>20000
27a	[H][C@]1(O2)C[C@](O)([C@H](OC)/C=C\C=C(CC(C=C3N(C(C[C@@H]([C@@]4(O[C@@]4([H])[C@@H]1C)C)OC([C@H](C)N(C)C(CCSSCCC(NCCCCOC5=CC(C[N]6(CC7=[N]8C=CC=C7)CC9=[N]([Zn+2]86)C=CC=C9)=CC(C[N]%10(CC%11=[N]([Zn+2]%12%10)C=CC=C%11)CC%13=[N]%12C=CC=C%13)=C5)=O)=O)=O)=O)C)=CC(OC)=C3Cl)/C)NC2=O	94±45	26±10	>20000
27b	C[C@H](N(C(CCSSC1=CC=C(C(NCCCCOC2=CC(C[N]3(CC4=[N]([Zn+2]53)C=CC=C4)CC6=[N]5C=CC=C6)=CC(C[N]7(CC8=[N]([Zn+2]97)C=CC=C8)CC%10=[N]9C=CC=C%10)=C2)=O)C=C1)=O)C)C(O[C@@H](CC(N(C)C%11=CC(C/C(C)=C/C=C\[C@@H](OC)[C@]%12(O)N%13)=CC(OC)=C%11Cl)=O)[C@]%14(C)O[C@@]%14([H])[C@H](C)[C@@](C%12)([H])OC%13=O)=O	154±56	30±9	>20000
30	C[C@H](N(C(CCSSCCC(NCC1=CC=C(CNC(COCCOCCOCC(N(CC2=CC=C(C3=CC=CC=C3)C=C2)CCCCOC4=CC(C[N]5(CC6=[N]7C=CC=C6)CC8=[N]([Zn+2]75)C=CC=C8)=CC(C[N]9(CC%10=[N]([Zn+2]%119)C=CC=C%10)CC%12=[N]%11C=CC=C%12)=C4)=O)=O)C=C1)=O)=O)C)C(O[C@@H](CC(N(C)C%13=CC(C/C(C)=C/C=C\[C@@H](OC)[C@]%14(O)N%15)=CC(OC)=C%13Cl)=O)[C@]%16(C)O[C@@]%16([H])[C@H](C)[C@@](C%14)([H])OC%15=O)=O	69±23	21±5	>20000
33	[H][C@]1(O2)C[C@](O)([C@H](OC)/C=C\C=C(CC(C=C3N(C(C[C@@H]([C@@]4(O[C@@]4([H])[C@@H]1C)C)OC([C@H](C)N(C)C(CCSSCCC(NCCCCOC5=CC(C[N@@]6(CC7=[N]8C=CC=C7)CC9=[N]([Zn+2]86)C(NC(CCCCC)=O)=CC=C9)=CC(C[N@@]%10(CC%11=[N]([Zn+2]%12%10)C=CC=C%11)CC%13=[N]%12C(NC(CCCCC)=O)=CC=C%13)=C5)=O)=O)=O)=O)C)=CC(OC)=C3Cl)/C)NC2=O	25±2	7±1	>20000
36	C[C@H](N(C(CCSSCCC(NCC1=CC=C(CNC(COCCOCCOCC(NCCCCOC2=CC(C[N@@]3(CC4=[N]5C(NC(CCCCC)=O)=CC=C4)CC6=[N]([Zn+2]53)C=CC=C6)=CC(C[N@]7(CC8=[N]9C(NC(CCCCC)=O)=CC=C8)CC%10=[N]([Zn+2]97)C=CC=C%10)=C2)=O)=O)C=C1)=O)=O)C)C(O[C@@H](CC(N(C)C%11=CC(C/C(C)=C/C=C\[C@@H](OC)[C@]%12(O)N%13)=CC(OC)=C%11Cl)=O)[C@]%14(C)O[C@@]%14([H])[C@H](C)[C@@](C%12)([H])OC%13=O)=O	30±5	7±1	>20000
40a	C[C@H](N(C(CCSSCCC(NCC1=CC=C(CNC(COCCOCCOCC(N(CC2=CC=C(C3=CC=CC=C3)C=C2)CCCCOC4=CC(C[N@]5(CC6=[N]7C(NC(CCCCC)=O)=CC=C6)CC8=[N]([Zn+2]75)C=CC=C8)=CC(C[N@@]9(CC%10=[N]([Zn+2]%119)C(NC(CCCCC)=O)=CC=C%10)CC%12=[N]%11C=CC=C%12)=C4)=O)=O)C=C1)=O)=O)C)C(O[C@@H](CC(N(C)C%13=CC(C/C(C)=C/C=C\[C@@H](OC)[C@]%14(O)N%15)=CC(OC)=C%13Cl)=O)[C@]%16(C)O[C@@]%16([H])[C@H](C)[C@@](C%14)([H])OC%15=O)=O	676±373	39±18	>20000
40b	[H][C@]1(O2)C[C@](O)([C@H](OC)/C=C\C=C(CC(C=C3N(C(C[C@@H]([C@@]4(O[C@@]4([H])[C@@H]1C)C)OC([C@H](C)N(C)C(CCSSC(CCC(NCC5=CC=C(C=C5)CNC(COCCOCCOCC(N(CCCCOC6=CC(C[N@@]7(CC8=[N]9C=CC=C8)CC%10=[N]([Zn+2]97)C(NC(CCCCC)=O)=CC=C%10)=CC(C[N@]%11(CC%12=[N]%13C=CC=C%12)CC%14=[N]([Zn+2]%13%11)C(NC(CCCCC)=O)=CC=C%14)=C6)CC(C=C%15)=CC=C%15C%16=CC=CC=C%16)=O)=O)=O)(C)C)=O)=O)=O)C)=CC(OC)=C3Cl)/C)NC2=O	296±140	91±29	>20000
43	O=C(O[C@@H](CC(N(C)C1=CC(C/C(C)=C/C=C\[C@@H](OC)[C@]2(O)N3)=CC(OC)=C1Cl)=O)[C@]4(C)O[C@@]4([H])[C@H](C)[C@@](C2)([H])OC3=O)[C@H](C)N(C)C(CCC(C)(C)SSCCC(NCCOCCOCCNC(C5=CC=C(CN(CCCCOC6=CC(C[N@@]7(CC8=[N]9C(NC(CCCCC)=O)=CC=C8)CC%10=[N]([Zn+2]97)C=CC=C%10)=CC(C[N@@]%11(CC%12=[N]%13C(NC(CCCCC)=O)=CC=C%12)CC%14=[N]([Zn+2]%13%11)C=CC=C%14)=C6)C(C%15(C%16=CC=C(Cl)C=C%16)CCCCC%15)=O)C=C5)=O)=O)=O	441±139	64±8	>20000
